# Supplementary material for: Study on Differences of Metabolites among Different Ganoderma Species with Comprehensive Metabolomics
Source: J Fungi (Basel). 2024 Jul 27;10(8):524. doi: 10.3390/jof10080524 (PMC11355880; doi:10.3390/jof10080524)
Supplement: Supplementary file 1 [file jof-10-00524-s001.zip]

Archive with 2 entries (2 files):
- Supplement s1.zip
- Supplement S2.pdf
